# Supplementary material for: Ammonia-oxidizing bacterial communities are affected by nitrogen fertilization and grass species in native C4 grassland soils
Source: PeerJ. 2021 Dec 16;9:e12592. doi: 10.7717/peerj.12592 (PMC8684740; doi:10.7717/peerj.12592)
Supplement: Supplemental Information 6 [file peerj-09-12592-s006.csv]

Sample_No	Sample_name	Sampling_season	Grass	Fertilization	Block	pH	SWC	Ammonium	Nitrate	DOC	DON	TOC	TN	C_N_ratio	Nitrous_oxide	Nitrification_potential
1	Apr_SG102_0N	April	Switchgrass	0N	1	6.74	0.250773776	11.99370726	0.96958831	213.575	19.875	21.52	1.88	11.44680851	11.44364108	0.04257726
2	Apr_SG226_0N	April	Switchgrass	0N	2	6.24	0.230469007	16.88647604	0.634884873	209.4666667	21.3125	21.34	1.7	12.55294118	7.561677887	0.082647743
3	Apr_SG302_0N	April	Switchgrass	0N	3	6.19	0.271055912	12.02835738	0.193288645	196.7833333	14.65	20.4	1.68	12.14285714	8.514993851	0.005350205
4	Apr_SG104_67N	April	Switchgrass	67N	1	6.45	0.250409373	11.62234383	1.701447153	215.6	19.44166667	20.9	1.78	11.74157303	4.431787623	0.077775786
5	Apr_SG221_67N	April	Switchgrass	67N	2	6.43	0.233400092	8.778155673	1.838737619	181.6833333	16.975	20.34	1.81	11.23756906	5.542736537	0.062744594
6	Apr_SG301_67N	April	Switchgrass	67N	3	6.19	0.242879671	11.21442173	1.072264005	217.4166667	20.325	21.65	1.8	12.02777778	7.248894668	0.070134162
7	Apr_SG103_202N	April	Switchgrass	202N	1	6.51	0.257415845	9.394221456	3.631310754	199.3583333	21.45	21.89	1.9	11.52105263	11.56435369	0.092380102
8	Apr_SG224_202N	April	Switchgrass	202N	2	6.02	0.257315159	11.20259839	1.897946494	193.85	16.05833333	23.5	2.04	11.51960784	8.326840498	0.067323308
9	Apr_SG303_202N	April	Switchgrass	202N	3	6.16	0.252307108	9.328250597	3.867544169	191.2916667	21.15	25.97	2.18	11.91284404	14.11974743	0.122911427
10	Apr_BB115_0N	April	Big_bluestem	0N	1	6.18	0.248470213	11.67041789	0.03548318	227.975	18.475	23.28	1.89	12.31746032	17.72136414	0.026878509
11	Apr_BB202_0N	April	Big_bluestem	0N	2	6.37	0.245954064	11.7322649	0.122142758	222.2916667	17.70833333	20.68	1.69	12.23668639	12.910294	0.0318283
12	Apr_BB134_0N	April	Big_bluestem	0N	3	6.2	0.262970361	9.169237767	0.480816938	227.6083333	22.5	20.68	1.8	11.48888889	10.35554117	0.014246374
13	Apr_BB132_67N	April	Big_bluestem	67N	1	6.37	0.240876567	9.979931687	0.84445964	194.9583333	19.5	19.52	1.66	11.75903614	11.32115813	0.021867327
14	Apr_BB204_67N	April	Big_bluestem	67N	2	6.24	0.250690671	11.93454601	0.513637589	224.7333333	16.61666667	24.31	1.91	12.72774869	7.548974234	0.042439082
15	Apr_BB315_67N	April	Big_bluestem	67N	3	6.16	0.235077764	11.71360902	1.244727247	195.2666667	16.58333333	19.86	1.63	12.18404908	5.818640713	0.060398296
16	Apr_BB116_202N	April	Big_bluestem	202N	1	6.11	0.239493473	9.593606027	2.278541102	186.175	18.71666667	19.5	1.69	11.53846154	12.11692202	0.046416433
17	Apr_BB206_202N	April	Big_bluestem	202N	2	6.03	0.23186729	8.378760491	0.739268158	177.5	14	23.11	1.83	12.6284153	13.54885404	0.042310397
18	Apr_BB314_202N	April	Big_bluestem	202N	3	6.14	0.227877906	9.314589046	3.784676556	181.6416667	16.625	21.52	1.78	12.08988764	3.416512172	0.109438651
19	June_SG102_0N	June	Switchgrass	0N	1	6.78	0.292162983	7.593085044	0.098668575	165.9	15.725	17.73	1.53	11.58823529	7.558273524	0.045066872
20	June_SG226_0N	June	Switchgrass	0N	2	6.37	0.278195466	11.38073575	0.936405694	154.925	15.525	22.64	1.63	13.88957055	12.46769714	0.052230207
21	June_SG302_0N	June	Switchgrass	0N	3	6.34	0.323662187	15.2803325	1.426065711	128.35	11.675	18.56	1.53	12.13071895	10.56475248	0.017151192
22	June_SG104_67N	June	Switchgrass	67N	1	6.59	0.333996983	10.57052269	0.789530547	175.9	17.975	21.45	1.83	11.72131148	10.4609112	0.122371818
23	June_SG221_67N	June	Switchgrass	67N	2	6.51	0.295363747	7.896272687	1.835708123	117.125	11.1625	18.51	1.55	11.94193548	20.82985072	0.113533755
24	June_SG301_67N	June	Switchgrass	67N	3	6.41	0.306947767	10.07331483	1.833077523	158.975	19.6	20.4	1.74	11.72413793	13.97990596	0.129427474
25	June_SG103_202N	June	Switchgrass	202N	1	6.6	0.297372396	10.01004414	2.218840749	152.575	17.275	19.93	1.79	11.13407821	21.66068966	0.171783743
26	June_SG224_202N	June	Switchgrass	202N	2	5.88	0.321956939	9.24818353	4.257222371	175.725	16.225	25.1	2.15	11.6744186	21.72112815	0.299538498
27	June_SG303_202N	June	Switchgrass	202N	3	6.26	0.273510276	10.74481819	2.145961199	163.25	15.025	18.65	1.56	11.95512821	27.93781821	0.121405709
28	June_BB115_0N	June	Big_bluestem	0N	1	6.38	0.314507754	8.688646783	0.023765891	191.575	13.075	19.9	1.59	12.51572327	4.765627249	0.015755102
29	June_BB202_0N	June	Big_bluestem	0N	2	6.37	0.285377234	6.543312389	0.013479258	175.925	12.725	17.26	1.45	11.90344828	4.873109168	0.013013859
30	June_BB134_0N	June	Big_bluestem	0N	3	6.23	0.313536993	12.59791119	2.279497581	157.4	18.975	20.87	1.79	11.65921788	16.57867493	0.080557873
31	June_BB132_67N	June	Big_bluestem	67N	1	6.43	0.287941346	11.83329484	1.135662075	153.45	15.325	18.33	1.53	11.98039216	4.956032172	0.073870319
32	June_BB204_67N	June	Big_bluestem	67N	2	6.35	0.331235266	7.448558635	0.717223345	174.7	14.45	24.33	1.92	12.671875	8.818550534	0.074615179
33	June_BB315_67N	June	Big_bluestem	67N	3	5.98	0.312252631	14.76414226	3.240392516	178.45	18.85	23.96	1.95	12.28717949	19.49143264	0.087677544
34	June_BB116_202N	June	Big_bluestem	202N	1	6.15	0.313612225	13.13251827	3.087035339	170.675	15.2	20.87	1.74	11.99425287	31.63926316	0.121505661
35	June_BB206_202N	June	Big_bluestem	202N	2	6.05	0.270417381	12.54141719	4.628948786	146.825	15.7	23.13	1.88	12.30319149	130.8775248	0.07045124
36	June_BB314_202N	June	Big_bluestem	202N	3	5.78	0.299149582	14.61082098	7.075304556	172.05	21.825	26.92	2.27	11.85903084	62.43580621	0.238995363
37	Aug_SG102_0N	August	Switchgrass	0N	1	6.34	0.143010053	4.963107617	0.199184969	227.0154985	21.04750478	23.35	1.92	12.16145833	2.857654547	0.128706294
38	Aug_SG226_0N	August	Switchgrass	0N	2	6.43	0.138970843	7.340053408	0.014306742	239.1179187	10.55423028	22.38	1.79	12.5027933	1.775771656	0.138903542
39	Aug_SG302_0N	August	Switchgrass	0N	3	6.08	0.143328008	11.56335224	0.034921662	218.9431914	28.61363534	19.79	1.64	12.06707317	2.177739313	0.06933809
40	Aug_SG104_67N	August	Switchgrass	67N	1	6.28	0.172804405	8.334989582	0.610568281	264.4175106	26.7167767	24.27	2.11	11.50236967	1.416426939	0.132858541
41	Aug_SG221_67N	August	Switchgrass	67N	2	6.19	0.158063315	8.637229052	1.467297692	213.0504622	22.98272582	22.01	1.96	11.22959184	2.335763717	0.178160665
42	Aug_SG301_67N	August	Switchgrass	67N	3	6.11	0.145347474	7.29887271	1.345945001	205.7268827	24.54213772	22.77	1.91	11.92146597	1.179160092	0.217515299
43	Aug_SG103_202N	August	Switchgrass	202N	1	6.21	0.13421525	5.81668827	1.579325482	222.6159562	20.09737409	22.03	1.93	11.41450777	1.392695652	0.282402757
44	Aug_SG224_202N	August	Switchgrass	202N	2	6.05	0.163649671	10.12972639	2.70100002	218.4491279	48.54425064	19.98	1.74	11.48275862	1.609991471	0.334309667
45	Aug_SG303_202N	August	Switchgrass	202N	3	6	0.162595899	8.012857825	3.412104686	210.6808408	27.10758161	20.01	1.79	11.17877095	1.982674078	0.296630981
46	Aug_BB115_0N	August	Big_bluestem	0N	1	6.27	0.17211128	6.343847755	0.018923374	247.8141023	13.98134763	18.93	1.62	11.68518519	0.601461571	0.085277161
47	Aug_BB202_0N	August	Big_bluestem	0N	2	6.27	0.142263849	5.330310483	0.018923374	258.6605445	26.59617408	17.58	1.45	12.12413793	1.279762183	0.067036932
48	Aug_BB134_0N	August	Big_bluestem	0N	3	6.19	0.171215321	8.301311762	0.030483536	233.4291463	16.71121626	22.82	1.98	11.52525253	0.532151697	0.108834058
49	Aug_BB132_67N	August	Big_bluestem	67N	1	6.41	0.110554886	7.717170959	0.015998288	214.9373773	20.51841055	23.74	2.06	11.52427184	0.974758853	0.103997423
50	Aug_BB204_67N	August	Big_bluestem	67N	2	6.03	0.159573474	4.71189316	0.019349293	213.7158864	25.59712162	20.75	1.58	13.13291139	1.053926225	0.081744207
51	Aug_BB315_67N	August	Big_bluestem	67N	3	6.09	0.143671808	7.095410447	0.178788494	234.7230908	16.17370551	24.24	2.08	11.65384615	3.148484848	0.285521372
52	Aug_BB116_202N	August	Big_bluestem	202N	1	6.13	0.142144015	8.038645324	0.766532421	183.6118216	20.64740506	17.99	1.51	11.91390728	2.224281447	0.241415813
53	Aug_BB206_202N	August	Big_bluestem	202N	2	6.1	0.156716681	6.786173208	1.322354532	181.3299238	18.79558108	22.92	1.89	12.12698413	1.807313047	0.175623064
54	Aug_BB314_202N	August	Big_bluestem	202N	3	6.01	0.137597971	6.845995028	0.456406743	221.6193767	20.84294726	22.4	1.91	11.72774869	1.786437597	0.268320334
