# Supplementary material for: Ammonia-oxidizing bacterial communities are affected by nitrogen fertilization and grass species in native C4 grassland soils
Source: PeerJ. 2021 Dec 16;9:e12592. doi: 10.7717/peerj.12592 (PMC8684740; doi:10.7717/peerj.12592)
Supplement: Supplemental Information 7 [file peerj-09-12592-s007.csv]

Sample_No	Sample_name	Sampling_season	Grass	Fertilization	Block	amoA_gene	amoA_transcript
1	Apr_SG102_0N	April	Switchgrass	0N	1	6.150732124	3.234138611
2	Apr_SG226_0N	April	Switchgrass	0N	2	5.682042117	3.731835085
3	Apr_SG302_0N	April	Switchgrass	0N	3	6.477757363	3.778058376
4	Apr_SG104_67N	April	Switchgrass	67N	1	5.862026468	2.765275354
5	Apr_SG221_67N	April	Switchgrass	67N	2	6.822015101	3.649440115
6	Apr_SG301_67N	April	Switchgrass	67N	3	6.395388226	3.550749012
7	Apr_SG103_202N	April	Switchgrass	202N	1	6.937197023	4.005197826
8	Apr_SG224_202N	April	Switchgrass	202N	2	6.565335122	3.492760231
9	Apr_SG303_202N	April	Switchgrass	202N	3	5.586982713	2.630981943
10	Apr_BB115_0N	April	Big_bluestem	0N	1	4.900204602	2.877354337
11	Apr_BB202_0N	April	Big_bluestem	0N	2	5.023010633	2.770749447
12	Apr_BB134_0N	April	Big_bluestem	0N	3	6.06583355	4.075856338
13	Apr_BB132_67N	April	Big_bluestem	67N	1	5.316639851	4.078315934
14	Apr_BB204_67N	April	Big_bluestem	67N	2	5.825665186	3.717634894
15	Apr_BB315_67N	April	Big_bluestem	67N	3	5.88720402	3.421638439
16	Apr_BB116_202N	April	Big_bluestem	202N	1	5.740880225	3.461982336
17	Apr_BB206_202N	April	Big_bluestem	202N	2	6.630080491	3.690525573
18	Apr_BB314_202N	April	Big_bluestem	202N	3	6.254330859	3.412241725
19	June_SG102_0N	June	Switchgrass	0N	1	4.366110086	3.214902954
20	June_SG226_0N	June	Switchgrass	0N	2	5.339589343	4.112026918
21	June_SG302_0N	June	Switchgrass	0N	3	5.013524139	3.881175372
22	June_SG104_67N	June	Switchgrass	67N	1	5.764136414	4.116377231
23	June_SG221_67N	June	Switchgrass	67N	2	5.515517799	4.372033209
24	June_SG301_67N	June	Switchgrass	67N	3	5.307818312	4.071715171
25	June_SG103_202N	June	Switchgrass	202N	1	5.656650237	4.303276163
26	June_SG224_202N	June	Switchgrass	202N	2	5.554406522	3.658666522
27	June_SG303_202N	June	Switchgrass	202N	3	5.464408412	3.421772287
28	June_BB115_0N	June	Big_bluestem	0N	1	4.226274484	3.109587834
29	June_BB202_0N	June	Big_bluestem	0N	2	5.200134646	3.244632199
30	June_BB134_0N	June	Big_bluestem	0N	3	4.844554699	3.698354565
31	June_BB132_67N	June	Big_bluestem	67N	1	5.134535629	4.835444662
32	June_BB204_67N	June	Big_bluestem	67N	2	5.636335429	4.085429777
33	June_BB315_67N	June	Big_bluestem	67N	3	5.362652968	4.242082139
34	June_BB116_202N	June	Big_bluestem	202N	1	5.398552789	3.958908797
35	June_BB206_202N	June	Big_bluestem	202N	2	5.572845901	3.585924988
36	June_BB314_202N	June	Big_bluestem	202N	3	5.451277491	3.966725133
37	Aug_SG102_0N	August	Switchgrass	0N	1	6.27039048	2.32435724
38	Aug_SG226_0N	August	Switchgrass	0N	2	6.905916014	2.211554766
39	Aug_SG302_0N	August	Switchgrass	0N	3	6.855172826	3.116942942
40	Aug_SG104_67N	August	Switchgrass	67N	1	7.164054218	3.629580694
41	Aug_SG221_67N	August	Switchgrass	67N	2	7.139632856	3.371378889
42	Aug_SG301_67N	August	Switchgrass	67N	3	7.220548687	3.153996797
43	Aug_SG103_202N	August	Switchgrass	202N	1	7.265446588	4.11311614
44	Aug_SG224_202N	August	Switchgrass	202N	2	7.251571612	3.507853401
45	Aug_SG303_202N	August	Switchgrass	202N	3	7.195614033	2.943565927
46	Aug_BB115_0N	August	Big_bluestem	0N	1	6.399873625	2.2882505
47	Aug_BB202_0N	August	Big_bluestem	0N	2	6.078971516	1.309893179
48	Aug_BB134_0N	August	Big_bluestem	0N	3	6.460325002	2.662979071
49	Aug_BB132_67N	August	Big_bluestem	67N	1	6.774655591	3.323873069
50	Aug_BB204_67N	August	Big_bluestem	67N	2	7.333983647	2.670191726
51	Aug_BB315_67N	August	Big_bluestem	67N	3	6.665454016	2.529958159
52	Aug_BB116_202N	August	Big_bluestem	202N	1	7.267627612	3.532146662
53	Aug_BB206_202N	August	Big_bluestem	202N	2	7.323612181	3.457991763
54	Aug_BB314_202N	August	Big_bluestem	202N	3	7.117277277	3.60630156
